# Supplementary material for: Impact of Fusarium Infection on Potato Quality, Starch Digestibility, In Vitro Glycemic Response, and Resistant Starch Content
Source: J Fungi (Basel). 2023 Apr 12;9(4):466. doi: 10.3390/jof9040466 (PMC10144655; doi:10.3390/jof9040466)
Supplement: Supplementary file 1 [file jof-09-00466-s001.zip]

Archive with 1 entries (1 files):
- jof-2245514-supplementary.pdf
